# Supplementary material for: Genomic Differentiation and Demographic Histories of Two Closely Related Salicaceae Species
Source: Front Plant Sci. 2022 Jun 7;13:911467. doi: 10.3389/fpls.2022.911467 (PMC9210983; doi:10.3389/fpls.2022.911467)
Supplement: Supplementary file 1 [file Data_Sheet_1.zip]

Archive with 6 entries (6 files):
- Datasheet 1.xlsx
- Datasheet 2.xlsx
- Figure S1.docx
- Image S1.JPEG
- Image S2.JPEG
- Table S1.docx
