# Supplementary material for: Genomic Differentiation and Demographic Histories of Two Closely Related Salicaceae Species
Source: Front Plant Sci. 2022 Jun 7;13:911467. doi: 10.3389/fpls.2022.911467 (PMC9210983; doi:10.3389/fpls.2022.911467)
Supplement: Supplementary file 1 [file Data_Sheet_1.zip › Datasheet 1.xlsx]

## Sheet: Table 3
Chr01	780001	790000
Chr01	800001	810000
Chr01	820001	830000
Chr01	940001	950000
Chr01	950001	960000
Chr01	6250001	6260000
Chr01	9990001	10000000
Chr01	12070001	12080000
Chr01	13900001	13910000
Chr01	14250001	14260000
Chr01	14320001	14330000
Chr01	14340001	14350000
Chr01	14350001	14360000
Chr01	14360001	14370000
Chr01	15730001	15740000
Chr01	15790001	15800000
Chr01	17130001	17140000
Chr01	19400001	19410000
Chr01	19410001	19420000
Chr01	21450001	21460000
Chr01	22150001	22160000
Chr01	24040001	24050000
Chr01	24060001	24070000
Chr01	25530001	25540000
Chr01	25540001	25550000
Chr01	26310001	26320000
Chr01	26330001	26340000
Chr01	26990001	27000000
Chr01	29110001	29120000
Chr01	29220001	29230000
Chr01	29510001	29520000
Chr01	31720001	31730000
Chr01	31780001	31790000
Chr01	32730001	32740000
Chr01	33070001	33080000
Chr01	33130001	33140000
Chr01	33160001	33170000
Chr01	38210001	38220000
Chr01	38610001	38620000
Chr01	39480001	39490000
Chr01	41000001	41010000
Chr01	47000001	47010000
Chr01	47970001	47980000
Chr01	49020001	49030000
Chr01	49030001	49040000
Chr01	49040001	49050000
Chr02	2720001	2730000
Chr02	2730001	2740000
Chr02	2950001	2960000
Chr02	3660001	3670000
Chr02	4470001	4480000
Chr02	7860001	7870000
Chr02	8090001	8100000
Chr02	8190001	8200000
Chr02	8220001	8230000
Chr02	8230001	8240000
Chr02	10620001	10630000
Chr02	10630001	10640000
Chr02	10640001	10650000
Chr02	16780001	16790000
Chr02	16930001	16940000
Chr02	17010001	17020000
Chr02	17350001	17360000
Chr02	17360001	17370000
Chr02	17570001	17580000
Chr03	1820001	1830000
Chr03	3940001	3950000
Chr03	4840001	4850000
Chr03	5250001	5260000
Chr03	5380001	5390000
Chr03	6140001	6150000
Chr03	7160001	7170000
Chr03	7180001	7190000
Chr03	10030001	10040000
Chr03	10100001	10110000
Chr03	11370001	11380000
Chr03	15540001	15550000
Chr03	17830001	17840000
Chr03	20050001	20060000
Chr04	870001	880000
Chr04	1030001	1040000
Chr04	3500001	3510000
Chr04	3520001	3530000
Chr04	3530001	3540000
Chr04	3580001	3590000
Chr04	4260001	4270000
Chr04	4560001	4570000
Chr04	5890001	5900000
Chr04	6460001	6470000
Chr04	7450001	7460000
Chr04	7880001	7890000
Chr04	10120001	10130000
Chr04	11230001	11240000
Chr04	11570001	11580000
Chr04	11810001	11820000
Chr04	12150001	12160000
Chr04	12160001	12170000
Chr04	12190001	12200000
Chr04	12590001	12600000
Chr04	12780001	12790000
Chr04	12990001	13000000
Chr04	13760001	13770000
Chr04	13980001	13990000
Chr04	14210001	14220000
Chr04	14230001	14240000
Chr04	14900001	14910000
Chr04	15370001	15380000
Chr04	15390001	15400000
Chr04	15410001	15420000
Chr04	15650001	15660000
Chr04	15880001	15890000
Chr04	16500001	16510000
Chr04	17050001	17060000
Chr04	17420001	17430000
Chr04	18840001	18850000
Chr04	23460001	23470000
Chr05	6260001	6270000
Chr05	8140001	8150000
Chr05	8320001	8330000
Chr05	9310001	9320000
Chr05	12410001	12420000
Chr05	12690001	12700000
Chr05	14260001	14270000
Chr05	14380001	14390000
Chr05	14410001	14420000
Chr05	15210001	15220000
Chr05	15720001	15730000
Chr05	15740001	15750000
Chr05	16930001	16940000
Chr05	17290001	17300000
Chr05	17840001	17850000
Chr05	17900001	17910000
Chr05	18330001	18340000
Chr05	19660001	19670000
Chr05	19690001	19700000
Chr05	19750001	19760000
Chr05	21540001	21550000
Chr05	21820001	21830000
Chr05	21830001	21840000
Chr05	25480001	25490000
Chr06	50001	60000
Chr06	60001	70000
Chr06	1520001	1530000
Chr06	1650001	1660000
Chr06	2570001	2580000
Chr06	3340001	3350000
Chr06	12640001	12650000
Chr06	13360001	13370000
Chr06	14130001	14140000
Chr06	14650001	14660000
Chr06	14670001	14680000
Chr06	15060001	15070000
Chr06	15280001	15290000
Chr06	17880001	17890000
Chr06	18050001	18060000
Chr06	18320001	18330000
Chr06	18660001	18670000
Chr06	19780001	19790000
Chr06	20350001	20360000
Chr06	21150001	21160000
Chr06	24130001	24140000
Chr06	24340001	24350000
Chr07	60001	70000
Chr07	3540001	3550000
Chr07	5220001	5230000
Chr07	5570001	5580000
Chr07	5790001	5800000
Chr07	6120001	6130000
Chr07	6160001	6170000
Chr07	6220001	6230000
Chr07	6320001	6330000
Chr07	6520001	6530000
Chr07	6550001	6560000
Chr07	6660001	6670000
Chr07	6810001	6820000
Chr07	7750001	7760000
Chr07	7830001	7840000
Chr07	8000001	8010000
Chr07	8080001	8090000
Chr07	10780001	10790000
Chr08	730001	740000
Chr08	2600001	2610000
Chr08	4190001	4200000
Chr08	4640001	4650000
Chr08	7210001	7220000
Chr08	7260001	7270000
Chr08	10920001	10930000
Chr08	13950001	13960000
Chr08	13960001	13970000
Chr08	14450001	14460000
Chr08	14490001	14500000
Chr08	14620001	14630000
Chr08	14740001	14750000
Chr08	15040001	15050000
Chr08	15050001	15060000
Chr08	15090001	15100000
Chr08	15160001	15170000
Chr08	15290001	15300000
Chr08	15360001	15370000
Chr08	15970001	15980000
Chr08	15980001	15990000
Chr08	16010001	16020000
Chr08	16050001	16060000
Chr08	16070001	16080000
Chr08	16130001	16140000
Chr08	16140001	16150000
Chr08	16290001	16300000
Chr08	17040001	17050000
Chr08	17150001	17160000
Chr08	18120001	18130000
Chr08	19460001	19470000
Chr09	670001	680000
Chr09	920001	930000
Chr09	930001	940000
Chr09	2290001	2300000
Chr09	6440001	6450000
Chr09	7570001	7580000
Chr09	11550001	11560000
Chr10	2020001	2030000
Chr10	3270001	3280000
Chr10	3330001	3340000
Chr10	3540001	3550000
Chr10	3650001	3660000
Chr10	3770001	3780000
Chr10	5680001	5690000
Chr10	6150001	6160000
Chr10	8000001	8010000
Chr10	8170001	8180000
Chr10	9190001	9200000
Chr10	11330001	11340000
Chr10	13350001	13360000
Chr10	13450001	13460000
Chr10	14490001	14500000
Chr10	14760001	14770000
Chr10	15460001	15470000
Chr10	17010001	17020000
Chr10	18410001	18420000
Chr10	18460001	18470000
Chr10	22570001	22580000
Chr11	50001	60000
Chr11	5750001	5760000
Chr11	8560001	8570000
Chr11	10110001	10120000
Chr11	10370001	10380000
Chr11	15620001	15630000
Chr11	17010001	17020000
Chr12	50001	60000
Chr12	120001	130000
Chr12	4580001	4590000
Chr12	6700001	6710000
Chr12	7630001	7640000
Chr12	9650001	9660000
Chr12	10660001	10670000
Chr12	10670001	10680000
Chr12	12970001	12980000
Chr12	15640001	15650000
Chr12	15740001	15750000
Chr13	2950001	2960000
Chr13	5690001	5700000
Chr13	5990001	6000000
Chr13	6000001	6010000
Chr13	6100001	6110000
Chr13	6920001	6930000
Chr13	7750001	7760000
Chr13	7930001	7940000
Chr13	8040001	8050000
Chr13	8050001	8060000
Chr13	8200001	8210000
Chr13	8270001	8280000
Chr13	8290001	8300000
Chr13	8360001	8370000
Chr13	8370001	8380000
Chr13	8440001	8450000
Chr13	8450001	8460000
Chr13	8530001	8540000
Chr13	9290001	9300000
Chr13	9310001	9320000
Chr13	9430001	9440000
Chr13	9550001	9560000
Chr13	9570001	9580000
Chr13	9640001	9650000
Chr13	9810001	9820000
Chr13	9820001	9830000
Chr13	9830001	9840000
Chr13	10020001	10030000
Chr13	11110001	11120000
Chr13	11440001	11450000
Chr13	11940001	11950000
Chr13	12800001	12810000
Chr13	13320001	13330000
Chr13	14730001	14740000
Chr13	14750001	14760000
Chr13	14760001	14770000
Chr13	14780001	14790000
Chr13	14880001	14890000
Chr13	14890001	14900000
Chr14	2910001	2920000
Chr14	3840001	3850000
Chr14	4560001	4570000
Chr14	6700001	6710000
Chr14	8140001	8150000
Chr14	12550001	12560000
Chr14	13050001	13060000
Chr14	13060001	13070000
Chr14	14840001	14850000
Chr14	14860001	14870000
Chr14	15120001	15130000
Chr14	15190001	15200000
Chr14	15200001	15210000
Chr14	16240001	16250000
Chr14	16870001	16880000
Chr14	17840001	17850000
Chr14	17850001	17860000
Chr14	17950001	17960000
Chr14	18020001	18030000
Chr14	18260001	18270000
Chr14	18630001	18640000
Chr14	18650001	18660000
Chr14	18670001	18680000
Chr15	2150001	2160000
Chr15	2860001	2870000
Chr15	4020001	4030000
Chr15	4080001	4090000
Chr15	4110001	4120000
Chr15	4160001	4170000
Chr15	4220001	4230000
Chr15	4230001	4240000
Chr15	5230001	5240000
Chr15	5260001	5270000
Chr15	5270001	5280000
Chr15	5680001	5690000
Chr15	6120001	6130000
Chr15	6200001	6210000
Chr15	6380001	6390000
Chr15	6630001	6640000
Chr15	6910001	6920000
Chr15	9210001	9220000
Chr15	9320001	9330000
Chr15	14610001	14620000
Chr15	15160001	15170000
Chr16	7050001	7060000
Chr16	9350001	9360000
Chr16	10940001	10950000
Chr16	13520001	13530000
Chr17	1550001	1560000
Chr17	4550001	4560000
Chr17	4740001	4750000
Chr17	7850001	7860000
Chr17	8220001	8230000
Chr17	8330001	8340000
Chr17	8390001	8400000
Chr17	9560001	9570000
Chr17	12330001	12340000
Chr18	2580001	2590000
Chr18	5670001	5680000
Chr18	5730001	5740000
Chr18	5750001	5760000
Chr18	7420001	7430000
Chr18	9580001	9590000
Chr18	10980001	10990000
Chr18	11750001	11760000
Chr18	12390001	12400000
Chr18	12750001	12760000
Chr19	1890001	1900000
Chr19	2460001	2470000
Chr19	3160001	3170000
Chr19	3600001	3610000
Chr19	5510001	5520000
Chr19	6190001	6200000
Chr19	6710001	6720000
Chr19	6720001	6730000
Chr19	6740001	6750000
Chr19	6920001	6930000
Chr19	6950001	6960000
Chr19	7320001	7330000
Chr19	7340001	7350000
Chr19	8020001	8030000
Chr19	8100001	8110000
Chr19	11520001	11530000
