# Supplementary material for: Genomic Differentiation and Demographic Histories of Two Closely Related Salicaceae Species
Source: Front Plant Sci. 2022 Jun 7;13:911467. doi: 10.3389/fpls.2022.911467 (PMC9210983; doi:10.3389/fpls.2022.911467)
Supplement: Supplementary file 1 [file Data_Sheet_1.zip › Datasheet 2.xlsx]

## Sheet: Table 4
Chr01	1680001	1690000
Chr01	2750001	2760000
Chr01	2760001	2770000
Chr01	2780001	2790000
Chr01	2800001	2810000
Chr01	3330001	3340000
Chr01	3350001	3360000
Chr01	4980001	4990000
Chr01	4990001	5000000
Chr01	5010001	5020000
Chr01	5020001	5030000
Chr01	5030001	5040000
Chr01	5040001	5050000
Chr01	5080001	5090000
Chr01	5090001	5100000
Chr01	5120001	5130000
Chr01	5140001	5150000
Chr01	5150001	5160000
Chr01	10800001	10810000
Chr01	12990001	13000000
Chr01	14920001	14930000
Chr01	15300001	15310000
Chr01	15340001	15350000
Chr01	15710001	15720000
Chr01	16460001	16470000
Chr01	17630001	17640000
Chr01	18080001	18090000
Chr01	18120001	18130000
Chr01	18170001	18180000
Chr01	18320001	18330000
Chr01	18330001	18340000
Chr01	18400001	18410000
Chr01	18430001	18440000
Chr01	18440001	18450000
Chr01	18470001	18480000
Chr01	18490001	18500000
Chr01	18510001	18520000
Chr01	18550001	18560000
Chr01	18650001	18660000
Chr01	18660001	18670000
Chr01	18800001	18810000
Chr01	18840001	18850000
Chr01	18850001	18860000
Chr01	18860001	18870000
Chr01	18960001	18970000
Chr01	18970001	18980000
Chr01	19080001	19090000
Chr01	19090001	19100000
Chr01	19100001	19110000
Chr01	19300001	19310000
Chr01	19310001	19320000
Chr01	19890001	19900000
Chr01	19900001	19910000
Chr01	20010001	20020000
Chr01	20020001	20030000
Chr01	20130001	20140000
Chr01	20150001	20160000
Chr01	20160001	20170000
Chr01	20170001	20180000
Chr01	20300001	20310000
Chr01	21520001	21530000
Chr01	21540001	21550000
Chr01	22250001	22260000
Chr01	22780001	22790000
Chr01	23100001	23110000
Chr01	23110001	23120000
Chr01	23130001	23140000
Chr01	23200001	23210000
Chr01	23540001	23550000
Chr01	26080001	26090000
Chr01	27360001	27370000
Chr01	31070001	31080000
Chr01	31180001	31190000
Chr01	31200001	31210000
Chr01	31570001	31580000
Chr01	34410001	34420000
Chr01	34440001	34450000
Chr01	34460001	34470000
Chr01	35910001	35920000
Chr01	37760001	37770000
Chr01	37830001	37840000
Chr01	37920001	37930000
Chr01	38960001	38970000
Chr01	39210001	39220000
Chr01	40110001	40120000
Chr01	40120001	40130000
Chr01	40180001	40190000
Chr01	40510001	40520000
Chr01	40560001	40570000
Chr01	40650001	40660000
Chr01	40690001	40700000
Chr01	40940001	40950000
Chr01	41480001	41490000
Chr01	41530001	41540000
Chr01	41540001	41550000
Chr01	41650001	41660000
Chr01	43500001	43510000
Chr01	44710001	44720000
Chr01	44800001	44810000
Chr01	45090001	45100000
Chr01	45110001	45120000
Chr01	45180001	45190000
Chr01	45220001	45230000
Chr01	45280001	45290000
Chr01	45310001	45320000
Chr01	45340001	45350000
Chr01	45350001	45360000
Chr01	45360001	45370000
Chr01	45370001	45380000
Chr01	45380001	45390000
Chr01	45420001	45430000
Chr01	45430001	45440000
Chr01	45500001	45510000
Chr01	45540001	45550000
Chr01	45580001	45590000
Chr01	45590001	45600000
Chr01	45600001	45610000
Chr01	45620001	45630000
Chr01	45840001	45850000
Chr01	45870001	45880000
Chr01	45950001	45960000
Chr01	45960001	45970000
Chr01	45980001	45990000
Chr01	46010001	46020000
Chr01	46250001	46260000
Chr01	46290001	46300000
Chr01	46320001	46330000
Chr01	46380001	46390000
Chr01	46420001	46430000
Chr01	46430001	46440000
Chr01	46440001	46450000
Chr01	46550001	46560000
Chr01	46580001	46590000
Chr01	46630001	46640000
Chr01	47080001	47090000
Chr01	47290001	47300000
Chr01	47500001	47510000
Chr01	47660001	47670000
Chr01	47720001	47730000
Chr01	47750001	47760000
Chr01	48000001	48010000
Chr01	48120001	48130000
Chr01	48170001	48180000
Chr01	49970001	49980000
Chr02	1620001	1630000
Chr02	9410001	9420000
Chr02	14060001	14070000
Chr02	16070001	16080000
Chr02	17210001	17220000
Chr02	17230001	17240000
Chr02	17300001	17310000
Chr02	17620001	17630000
Chr02	17680001	17690000
Chr02	17690001	17700000
Chr02	17710001	17720000
Chr02	17720001	17730000
Chr02	17740001	17750000
Chr02	17930001	17940000
Chr02	18100001	18110000
Chr02	18110001	18120000
Chr02	18260001	18270000
Chr02	18270001	18280000
Chr02	18370001	18380000
Chr02	18390001	18400000
Chr02	18430001	18440000
Chr02	18490001	18500000
Chr02	18500001	18510000
Chr02	18640001	18650000
Chr02	18750001	18760000
Chr02	18830001	18840000
Chr02	18850001	18860000
Chr02	18900001	18910000
Chr02	18920001	18930000
Chr02	19080001	19090000
Chr02	19100001	19110000
Chr02	19110001	19120000
Chr02	19150001	19160000
Chr02	19200001	19210000
Chr02	19220001	19230000
Chr02	19360001	19370000
Chr02	19640001	19650000
Chr02	19760001	19770000
Chr02	19790001	19800000
Chr02	19910001	19920000
Chr02	20510001	20520000
Chr02	20560001	20570000
Chr02	21660001	21670000
Chr02	21670001	21680000
Chr02	22720001	22730000
Chr02	24790001	24800000
Chr02	24860001	24870000
Chr02	24870001	24880000
Chr03	610001	620000
Chr03	730001	740000
Chr03	910001	920000
Chr03	920001	930000
Chr03	980001	990000
Chr03	1350001	1360000
Chr03	1490001	1500000
Chr03	1500001	1510000
Chr03	1530001	1540000
Chr03	1540001	1550000
Chr03	1550001	1560000
Chr03	1560001	1570000
Chr03	1570001	1580000
Chr03	1580001	1590000
Chr03	1590001	1600000
Chr03	1600001	1610000
Chr03	1650001	1660000
Chr03	1690001	1700000
Chr03	1700001	1710000
Chr03	1710001	1720000
Chr03	1760001	1770000
Chr03	1770001	1780000
Chr03	1840001	1850000
Chr03	2890001	2900000
Chr03	2980001	2990000
Chr03	2990001	3000000
Chr03	3000001	3010000
Chr03	3010001	3020000
Chr03	3020001	3030000
Chr03	3030001	3040000
Chr03	3080001	3090000
Chr03	3090001	3100000
Chr03	3270001	3280000
Chr03	3280001	3290000
Chr03	3290001	3300000
Chr03	3300001	3310000
Chr03	3310001	3320000
Chr03	3320001	3330000
Chr03	3330001	3340000
Chr03	3390001	3400000
Chr03	3400001	3410000
Chr03	3410001	3420000
Chr03	3420001	3430000
Chr03	3440001	3450000
Chr03	3450001	3460000
Chr03	3480001	3490000
Chr03	3490001	3500000
Chr03	3500001	3510000
Chr03	3510001	3520000
Chr03	3530001	3540000
Chr03	3560001	3570000
Chr03	3570001	3580000
Chr03	3580001	3590000
Chr03	3590001	3600000
Chr03	3640001	3650000
Chr03	3650001	3660000
Chr03	3660001	3670000
Chr03	3670001	3680000
Chr03	4270001	4280000
Chr03	4620001	4630000
Chr03	4940001	4950000
Chr03	5500001	5510000
Chr03	6170001	6180000
Chr03	6230001	6240000
Chr03	6450001	6460000
Chr03	6460001	6470000
Chr03	6530001	6540000
Chr03	6540001	6550000
Chr03	6550001	6560000
Chr03	6750001	6760000
Chr03	6760001	6770000
Chr03	6870001	6880000
Chr03	7050001	7060000
Chr03	7460001	7470000
Chr03	7890001	7900000
Chr03	8000001	8010000
Chr03	8110001	8120000
Chr03	8420001	8430000
Chr03	8500001	8510000
Chr03	18850001	18860000
Chr03	18860001	18870000
Chr03	19140001	19150000
Chr03	19160001	19170000
Chr03	19170001	19180000
Chr03	19190001	19200000
Chr03	19210001	19220000
Chr03	20740001	20750000
Chr04	550001	560000
Chr04	600001	610000
Chr04	740001	750000
Chr04	1010001	1020000
Chr04	1640001	1650000
Chr04	1650001	1660000
Chr04	1700001	1710000
Chr04	1710001	1720000
Chr04	1870001	1880000
Chr04	8310001	8320000
Chr04	8410001	8420000
Chr04	9630001	9640000
Chr04	9720001	9730000
Chr04	9750001	9760000
Chr04	9780001	9790000
Chr04	9790001	9800000
Chr04	9870001	9880000
Chr04	9880001	9890000
Chr04	9890001	9900000
Chr04	9900001	9910000
Chr04	9920001	9930000
Chr04	9930001	9940000
Chr04	10050001	10060000
Chr04	10060001	10070000
Chr04	10920001	10930000
Chr04	10930001	10940000
Chr04	11210001	11220000
Chr04	11850001	11860000
Chr04	12220001	12230000
Chr04	12350001	12360000
Chr04	12440001	12450000
Chr04	12570001	12580000
Chr04	12580001	12590000
Chr04	12610001	12620000
Chr04	12810001	12820000
Chr04	12820001	12830000
Chr04	12850001	12860000
Chr04	12880001	12890000
Chr04	12890001	12900000
Chr04	12960001	12970000
Chr04	13010001	13020000
Chr04	13030001	13040000
Chr04	13040001	13050000
Chr04	13150001	13160000
Chr04	13160001	13170000
Chr04	13170001	13180000
Chr04	13280001	13290000
Chr04	13290001	13300000
Chr04	13820001	13830000
Chr04	13860001	13870000
Chr04	13890001	13900000
Chr04	13930001	13940000
Chr04	14020001	14030000
Chr04	14290001	14300000
Chr04	14360001	14370000
Chr04	15170001	15180000
Chr04	15230001	15240000
Chr04	15250001	15260000
Chr04	15780001	15790000
Chr04	15850001	15860000
Chr04	15860001	15870000
Chr04	16090001	16100000
Chr04	16140001	16150000
Chr04	16290001	16300000
Chr04	17310001	17320000
Chr04	18310001	18320000
Chr04	18860001	18870000
Chr04	18910001	18920000
Chr04	18930001	18940000
Chr04	18970001	18980000
Chr04	18990001	19000000
Chr04	20600001	20610000
Chr04	20610001	20620000
Chr04	20620001	20630000
Chr04	20630001	20640000
Chr04	20640001	20650000
Chr04	20650001	20660000
Chr04	20670001	20680000
Chr04	20700001	20710000
Chr04	20710001	20720000
Chr04	20720001	20730000
Chr04	20740001	20750000
Chr04	20780001	20790000
Chr04	22700001	22710000
Chr04	23760001	23770000
Chr04	23870001	23880000
Chr04	24060001	24070000
Chr04	24220001	24230000
Chr04	24230001	24240000
Chr05	470001	480000
Chr05	490001	500000
Chr05	500001	510000
Chr05	560001	570000
Chr05	570001	580000
Chr05	710001	720000
Chr05	890001	900000
Chr05	920001	930000
Chr05	940001	950000
Chr05	1010001	1020000
Chr05	1270001	1280000
Chr05	1310001	1320000
Chr05	1350001	1360000
Chr05	2290001	2300000
Chr05	2360001	2370000
Chr05	3110001	3120000
Chr05	4380001	4390000
Chr05	9920001	9930000
Chr05	10060001	10070000
Chr05	10090001	10100000
Chr05	10290001	10300000
Chr05	11030001	11040000
Chr05	11770001	11780000
Chr05	12500001	12510000
Chr05	12800001	12810000
Chr05	13360001	13370000
Chr05	13410001	13420000
Chr05	13510001	13520000
Chr05	13620001	13630000
Chr05	13690001	13700000
Chr05	13740001	13750000
Chr05	13830001	13840000
Chr05	13940001	13950000
Chr05	14030001	14040000
Chr05	14460001	14470000
Chr05	14540001	14550000
Chr05	14550001	14560000
Chr05	14640001	14650000
Chr05	14770001	14780000
Chr05	14830001	14840000
Chr05	14900001	14910000
Chr05	14920001	14930000
Chr05	14970001	14980000
Chr05	15000001	15010000
Chr05	15070001	15080000
Chr05	15100001	15110000
Chr05	15180001	15190000
Chr05	15200001	15210000
Chr05	15260001	15270000
Chr05	15330001	15340000
Chr05	15390001	15400000
Chr05	15450001	15460000
Chr05	15590001	15600000
Chr05	15880001	15890000
Chr05	15900001	15910000
Chr05	16200001	16210000
Chr05	16230001	16240000
Chr05	16250001	16260000
Chr05	16300001	16310000
Chr05	16440001	16450000
Chr05	16670001	16680000
Chr05	16820001	16830000
Chr05	17450001	17460000
Chr05	17780001	17790000
Chr05	18070001	18080000
Chr05	19050001	19060000
Chr06	1220001	1230000
Chr06	1240001	1250000
Chr06	1250001	1260000
Chr06	1330001	1340000
Chr06	1950001	1960000
Chr06	1960001	1970000
Chr06	2070001	2080000
Chr06	12300001	12310000
Chr06	12880001	12890000
Chr06	13440001	13450000
Chr06	13520001	13530000
Chr06	13590001	13600000
Chr06	14110001	14120000
Chr06	14140001	14150000
Chr06	14250001	14260000
Chr06	14270001	14280000
Chr06	14290001	14300000
Chr06	14330001	14340000
Chr06	14610001	14620000
Chr06	15220001	15230000
Chr06	15260001	15270000
Chr06	15390001	15400000
Chr06	15710001	15720000
Chr06	15760001	15770000
Chr06	15900001	15910000
Chr06	15910001	15920000
Chr06	15990001	16000000
Chr06	16020001	16030000
Chr06	16120001	16130000
Chr06	16130001	16140000
Chr06	16190001	16200000
Chr06	16200001	16210000
Chr06	16620001	16630000
Chr06	17430001	17440000
Chr06	17570001	17580000
Chr06	17640001	17650000
Chr06	17650001	17660000
Chr06	17680001	17690000
Chr06	17690001	17700000
Chr06	17710001	17720000
Chr06	18040001	18050000
Chr06	18110001	18120000
Chr06	18170001	18180000
Chr06	18750001	18760000
Chr06	18930001	18940000
Chr06	19340001	19350000
Chr06	27160001	27170000
Chr07	3060001	3070000
Chr07	3460001	3470000
Chr07	3810001	3820000
Chr07	4510001	4520000
Chr07	4520001	4530000
Chr07	5140001	5150000
Chr07	5190001	5200000
Chr07	5460001	5470000
Chr07	5470001	5480000
Chr07	5480001	5490000
Chr07	5550001	5560000
Chr07	5580001	5590000
Chr07	6070001	6080000
Chr07	6570001	6580000
Chr07	6580001	6590000
Chr07	6630001	6640000
Chr07	6650001	6660000
Chr07	6670001	6680000
Chr07	7020001	7030000
Chr07	7040001	7050000
Chr07	7380001	7390000
Chr07	7430001	7440000
Chr07	7480001	7490000
Chr07	7560001	7570000
Chr07	7570001	7580000
Chr07	7620001	7630000
Chr07	7630001	7640000
Chr07	7720001	7730000
Chr07	7770001	7780000
Chr07	7860001	7870000
Chr07	7900001	7910000
Chr07	8120001	8130000
Chr07	8240001	8250000
Chr07	8250001	8260000
Chr07	8270001	8280000
Chr07	8320001	8330000
Chr07	8350001	8360000
Chr07	8450001	8460000
Chr07	8470001	8480000
Chr07	8640001	8650000
Chr07	9770001	9780000
Chr07	11200001	11210000
Chr07	11410001	11420000
Chr07	11420001	11430000
Chr07	11570001	11580000
Chr07	12900001	12910000
Chr07	15270001	15280000
Chr07	15300001	15310000
Chr07	15340001	15350000
Chr07	15400001	15410000
Chr08	4620001	4630000
Chr08	11980001	11990000
Chr08	15150001	15160000
Chr08	15280001	15290000
Chr08	15410001	15420000
Chr08	15460001	15470000
Chr08	15480001	15490000
Chr08	15520001	15530000
Chr08	15670001	15680000
Chr08	15720001	15730000
Chr08	15780001	15790000
Chr08	15790001	15800000
Chr08	15830001	15840000
Chr08	15850001	15860000
Chr08	15860001	15870000
Chr08	15930001	15940000
Chr08	16150001	16160000
Chr08	16670001	16680000
Chr08	16730001	16740000
Chr08	17190001	17200000
Chr08	17280001	17290000
Chr08	17530001	17540000
Chr08	17780001	17790000
Chr08	18030001	18040000
Chr08	18050001	18060000
Chr08	18220001	18230000
Chr08	18300001	18310000
Chr08	18410001	18420000
Chr08	18990001	19000000
Chr08	19330001	19340000
Chr09	180001	190000
Chr09	350001	360000
Chr09	1500001	1510000
Chr09	1700001	1710000
Chr09	1730001	1740000
Chr09	1820001	1830000
Chr09	2110001	2120000
Chr09	2380001	2390000
Chr09	2430001	2440000
Chr09	3440001	3450000
Chr09	12060001	12070000
Chr09	12900001	12910000
Chr10	730001	740000
Chr10	760001	770000
Chr10	860001	870000
Chr10	1050001	1060000
Chr10	1060001	1070000
Chr10	1070001	1080000
Chr10	1090001	1100000
Chr10	1110001	1120000
Chr10	1190001	1200000
Chr10	1260001	1270000
Chr10	1520001	1530000
Chr10	2080001	2090000
Chr10	2090001	2100000
Chr10	2180001	2190000
Chr10	2250001	2260000
Chr10	2260001	2270000
Chr10	2420001	2430000
Chr10	2880001	2890000
Chr10	2980001	2990000
Chr10	3440001	3450000
Chr10	3960001	3970000
Chr10	3970001	3980000
Chr10	4120001	4130000
Chr10	4210001	4220000
Chr10	4220001	4230000
Chr10	4320001	4330000
Chr10	4800001	4810000
Chr10	4820001	4830000
Chr10	4860001	4870000
Chr10	4930001	4940000
Chr10	4940001	4950000
Chr10	5120001	5130000
Chr10	5160001	5170000
Chr10	5200001	5210000
Chr10	5260001	5270000
Chr10	5320001	5330000
Chr10	5360001	5370000
Chr10	5390001	5400000
Chr10	5420001	5430000
Chr10	5440001	5450000
Chr10	5640001	5650000
Chr10	5650001	5660000
Chr10	5690001	5700000
Chr10	5760001	5770000
Chr10	5770001	5780000
Chr10	5960001	5970000
Chr10	6110001	6120000
Chr10	6360001	6370000
Chr10	6370001	6380000
Chr10	6780001	6790000
Chr10	6810001	6820000
Chr10	7280001	7290000
Chr10	8110001	8120000
Chr10	8400001	8410000
Chr10	8820001	8830000
Chr10	8850001	8860000
Chr10	8900001	8910000
Chr10	9590001	9600000
Chr10	10470001	10480000
Chr10	10490001	10500000
Chr10	10590001	10600000
Chr10	13410001	13420000
Chr11	610001	620000
Chr11	990001	1000000
Chr11	1000001	1010000
Chr11	1010001	1020000
Chr11	1080001	1090000
Chr11	1090001	1100000
Chr11	1100001	1110000
Chr11	1120001	1130000
Chr11	1130001	1140000
Chr11	1260001	1270000
Chr11	1360001	1370000
Chr11	1570001	1580000
Chr11	1610001	1620000
Chr11	1620001	1630000
Chr11	2160001	2170000
Chr11	2470001	2480000
Chr11	2530001	2540000
Chr11	2890001	2900000
Chr11	3150001	3160000
Chr11	5730001	5740000
Chr11	6970001	6980000
Chr11	6980001	6990000
Chr11	6990001	7000000
Chr11	7030001	7040000
Chr11	7040001	7050000
Chr11	7080001	7090000
Chr11	7090001	7100000
Chr11	7130001	7140000
Chr11	7220001	7230000
Chr11	7240001	7250000
Chr11	7250001	7260000
Chr11	7270001	7280000
Chr11	8220001	8230000
Chr11	8600001	8610000
Chr11	8620001	8630000
Chr11	8680001	8690000
Chr11	8720001	8730000
Chr11	8770001	8780000
Chr11	8780001	8790000
Chr11	8830001	8840000
Chr11	8870001	8880000
Chr11	9100001	9110000
Chr11	9110001	9120000
Chr11	9240001	9250000
Chr11	9520001	9530000
Chr11	9530001	9540000
Chr11	9600001	9610000
Chr11	9770001	9780000
Chr11	9870001	9880000
Chr11	9900001	9910000
Chr11	9950001	9960000
Chr11	10190001	10200000
Chr11	10210001	10220000
Chr11	10390001	10400000
Chr11	11390001	11400000
Chr11	11400001	11410000
Chr11	11890001	11900000
Chr11	12790001	12800000
Chr11	12850001	12860000
Chr11	13200001	13210000
Chr11	15610001	15620000
Chr11	17640001	17650000
Chr11	17770001	17780000
Chr11	17780001	17790000
Chr11	17870001	17880000
Chr12	260001	270000
Chr12	700001	710000
Chr12	730001	740000
Chr12	1110001	1120000
Chr12	1120001	1130000
Chr12	1140001	1150000
Chr12	1180001	1190000
Chr12	2200001	2210000
Chr12	2320001	2330000
Chr12	2360001	2370000
Chr12	2370001	2380000
Chr12	2590001	2600000
Chr12	2600001	2610000
Chr12	2620001	2630000
Chr12	2710001	2720000
Chr12	4900001	4910000
Chr12	4920001	4930000
Chr12	4950001	4960000
Chr12	5060001	5070000
Chr12	5310001	5320000
Chr12	5330001	5340000
Chr12	6270001	6280000
Chr12	6390001	6400000
Chr12	6660001	6670000
Chr12	6830001	6840000
Chr12	6860001	6870000
Chr12	6890001	6900000
Chr12	6920001	6930000
Chr12	7100001	7110000
Chr12	7110001	7120000
Chr12	7200001	7210000
Chr12	7390001	7400000
Chr12	7460001	7470000
Chr12	7570001	7580000
Chr12	7620001	7630000
Chr12	7750001	7760000
Chr12	7820001	7830000
Chr12	7880001	7890000
Chr12	8030001	8040000
Chr12	8050001	8060000
Chr12	8060001	8070000
Chr12	8070001	8080000
Chr12	8080001	8090000
Chr12	8180001	8190000
Chr12	8250001	8260000
Chr12	8450001	8460000
Chr12	8700001	8710000
Chr12	8820001	8830000
Chr12	8840001	8850000
Chr12	8850001	8860000
Chr12	8960001	8970000
Chr12	9010001	9020000
Chr12	9130001	9140000
Chr12	9410001	9420000
Chr12	14030001	14040000
Chr12	14160001	14170000
Chr13	130001	140000
Chr13	2480001	2490000
Chr13	2490001	2500000
Chr13	2550001	2560000
Chr13	2560001	2570000
Chr13	3250001	3260000
Chr13	4810001	4820000
Chr13	4830001	4840000
Chr13	5700001	5710000
Chr13	5710001	5720000
Chr13	6360001	6370000
Chr13	7050001	7060000
Chr13	7440001	7450000
Chr13	7570001	7580000
Chr13	8110001	8120000
Chr13	8120001	8130000
Chr13	8130001	8140000
Chr13	8330001	8340000
Chr13	8400001	8410000
Chr13	8600001	8610000
Chr13	8610001	8620000
Chr13	8730001	8740000
Chr13	8830001	8840000
Chr13	8840001	8850000
Chr13	8870001	8880000
Chr13	9140001	9150000
Chr13	9180001	9190000
Chr13	9600001	9610000
Chr13	9630001	9640000
Chr13	9730001	9740000
Chr13	9950001	9960000
Chr13	10520001	10530000
Chr13	10560001	10570000
Chr13	10620001	10630000
Chr13	10660001	10670000
Chr13	11050001	11060000
Chr13	11120001	11130000
Chr13	11160001	11170000
Chr13	11180001	11190000
Chr13	11190001	11200000
Chr13	11740001	11750000
Chr13	13660001	13670000
Chr13	14360001	14370000
Chr13	14670001	14680000
Chr14	20001	30000
Chr14	250001	260000
Chr14	290001	300000
Chr14	400001	410000
Chr14	590001	600000
Chr14	600001	610000
Chr14	1160001	1170000
Chr14	1200001	1210000
Chr14	4030001	4040000
Chr14	4550001	4560000
Chr14	4820001	4830000
Chr14	4860001	4870000
Chr14	4930001	4940000
Chr14	5160001	5170000
Chr14	15000001	15010000
Chr14	15100001	15110000
Chr14	15130001	15140000
Chr14	15250001	15260000
Chr14	15650001	15660000
Chr14	15940001	15950000
Chr14	16010001	16020000
Chr14	16020001	16030000
Chr14	16040001	16050000
Chr14	16140001	16150000
Chr14	16200001	16210000
Chr14	16250001	16260000
Chr14	16310001	16320000
Chr14	16390001	16400000
Chr14	16760001	16770000
Chr14	16890001	16900000
Chr14	17030001	17040000
Chr14	17130001	17140000
Chr14	17140001	17150000
Chr14	17210001	17220000
Chr14	17540001	17550000
Chr14	17700001	17710000
Chr14	18010001	18020000
Chr14	18050001	18060000
Chr14	18200001	18210000
Chr14	18230001	18240000
Chr14	18330001	18340000
Chr14	18500001	18510000
Chr15	1660001	1670000
Chr15	1930001	1940000
Chr15	3770001	3780000
Chr15	4170001	4180000
Chr15	5490001	5500000
Chr15	5770001	5780000
Chr15	5790001	5800000
Chr15	5830001	5840000
Chr15	5900001	5910000
Chr15	6000001	6010000
Chr15	6010001	6020000
Chr15	6080001	6090000
Chr15	6220001	6230000
Chr15	6230001	6240000
Chr15	6240001	6250000
Chr15	6280001	6290000
Chr15	6310001	6320000
Chr15	6320001	6330000
Chr15	6510001	6520000
Chr15	6610001	6620000
Chr15	6650001	6660000
Chr15	6780001	6790000
Chr15	6840001	6850000
Chr15	6940001	6950000
Chr15	7040001	7050000
Chr15	7130001	7140000
Chr15	7310001	7320000
Chr15	7340001	7350000
Chr15	7380001	7390000
Chr15	7610001	7620000
Chr15	8470001	8480000
Chr15	13150001	13160000
Chr15	13400001	13410000
Chr15	13470001	13480000
Chr15	13480001	13490000
Chr15	13650001	13660000
Chr15	13660001	13670000
Chr15	13680001	13690000
Chr15	13690001	13700000
Chr15	13730001	13740000
Chr16	570001	580000
Chr16	640001	650000
Chr16	1900001	1910000
Chr16	5530001	5540000
Chr16	6880001	6890000
Chr16	6920001	6930000
Chr16	6930001	6940000
Chr16	6940001	6950000
Chr16	7660001	7670000
Chr16	7690001	7700000
Chr16	7850001	7860000
Chr16	7880001	7890000
Chr16	8120001	8130000
Chr16	8130001	8140000
Chr16	8140001	8150000
Chr16	8150001	8160000
Chr16	8210001	8220000
Chr16	8250001	8260000
Chr16	8320001	8330000
Chr16	8350001	8360000
Chr16	8400001	8410000
Chr16	8440001	8450000
Chr16	8510001	8520000
Chr16	8570001	8580000
Chr16	8600001	8610000
Chr16	8610001	8620000
Chr16	8680001	8690000
Chr16	8780001	8790000
Chr16	8790001	8800000
Chr16	8840001	8850000
Chr16	8880001	8890000
Chr16	8950001	8960000
Chr16	8980001	8990000
Chr16	9090001	9100000
Chr16	9140001	9150000
Chr16	9400001	9410000
Chr16	9540001	9550000
Chr16	9950001	9960000
Chr16	10000001	10010000
Chr16	10010001	10020000
Chr16	10770001	10780000
Chr16	10950001	10960000
Chr16	11050001	11060000
Chr16	11060001	11070000
Chr16	11090001	11100000
Chr16	11610001	11620000
Chr16	12970001	12980000
Chr16	12980001	12990000
Chr16	12990001	13000000
Chr16	13000001	13010000
Chr16	13390001	13400000
Chr16	13400001	13410000
Chr17	210001	220000
Chr17	230001	240000
Chr17	610001	620000
Chr17	700001	710000
Chr17	740001	750000
Chr17	750001	760000
Chr17	760001	770000
Chr17	790001	800000
Chr17	1150001	1160000
Chr17	1210001	1220000
Chr17	1590001	1600000
Chr17	1640001	1650000
Chr17	1650001	1660000
Chr17	1680001	1690000
Chr17	1700001	1710000
Chr17	1880001	1890000
Chr17	1930001	1940000
Chr17	1970001	1980000
Chr17	2100001	2110000
Chr17	2190001	2200000
Chr17	2260001	2270000
Chr17	2290001	2300000
Chr17	2310001	2320000
Chr17	2890001	2900000
Chr17	2900001	2910000
Chr17	2910001	2920000
Chr17	2930001	2940000
Chr17	3510001	3520000
Chr17	3540001	3550000
Chr17	3550001	3560000
Chr17	3780001	3790000
Chr17	3940001	3950000
Chr17	4310001	4320000
Chr17	5040001	5050000
Chr17	5080001	5090000
Chr17	5160001	5170000
Chr17	5210001	5220000
Chr17	5770001	5780000
Chr17	6110001	6120000
Chr17	6380001	6390000
Chr17	6540001	6550000
Chr17	6570001	6580000
Chr17	6620001	6630000
Chr17	6690001	6700000
Chr17	6710001	6720000
Chr17	6760001	6770000
Chr17	6770001	6780000
Chr17	6790001	6800000
Chr17	6800001	6810000
Chr17	6850001	6860000
Chr17	7060001	7070000
Chr17	7120001	7130000
Chr17	7160001	7170000
Chr17	7300001	7310000
Chr17	7510001	7520000
Chr17	7590001	7600000
Chr17	7640001	7650000
Chr17	7680001	7690000
Chr17	7740001	7750000
Chr17	7830001	7840000
Chr17	8680001	8690000
Chr17	8800001	8810000
Chr17	9290001	9300000
Chr17	9760001	9770000
Chr17	9920001	9930000
Chr17	11270001	11280000
Chr17	11310001	11320000
Chr17	11520001	11530000
Chr17	11530001	11540000
Chr17	11550001	11560000
Chr17	12020001	12030000
Chr17	12050001	12060000
Chr17	12130001	12140000
Chr17	12220001	12230000
Chr17	12230001	12240000
Chr17	13210001	13220000
Chr17	13910001	13920000
Chr17	15220001	15230000
Chr17	15680001	15690000
Chr17	15720001	15730000
Chr17	15870001	15880000
Chr17	15890001	15900000
Chr18	880001	890000
Chr18	3490001	3500000
Chr18	4770001	4780000
Chr18	4960001	4970000
Chr18	5090001	5100000
Chr18	5110001	5120000
Chr18	5490001	5500000
Chr18	6190001	6200000
Chr18	6400001	6410000
Chr18	6450001	6460000
Chr18	6550001	6560000
Chr18	6560001	6570000
Chr18	6900001	6910000
Chr18	6940001	6950000
Chr18	7050001	7060000
Chr18	7100001	7110000
Chr18	7240001	7250000
Chr18	7340001	7350000
Chr18	7350001	7360000
Chr18	7570001	7580000
Chr18	7870001	7880000
Chr18	7930001	7940000
Chr18	8090001	8100000
Chr18	8170001	8180000
Chr18	9310001	9320000
Chr18	9460001	9470000
Chr18	9520001	9530000
Chr18	9900001	9910000
Chr18	10290001	10300000
Chr18	10600001	10610000
Chr18	11670001	11680000
Chr18	13490001	13500000
Chr18	14100001	14110000
Chr18	14150001	14160000
Chr18	14190001	14200000
Chr18	15970001	15980000
Chr18	16390001	16400000
Chr18	16400001	16410000
Chr18	16410001	16420000
Chr18	16420001	16430000
Chr18	16430001	16440000
Chr18	16450001	16460000
Chr18	16460001	16470000
Chr18	16650001	16660000
Chr19	40001	50000
Chr19	70001	80000
Chr19	200001	210000
Chr19	440001	450000
Chr19	500001	510000
Chr19	560001	570000
Chr19	570001	580000
Chr19	620001	630000
Chr19	670001	680000
Chr19	860001	870000
Chr19	870001	880000
Chr19	890001	900000
Chr19	1040001	1050000
Chr19	1120001	1130000
Chr19	1290001	1300000
Chr19	1300001	1310000
Chr19	1330001	1340000
Chr19	1340001	1350000
Chr19	1380001	1390000
Chr19	1390001	1400000
Chr19	1400001	1410000
Chr19	1790001	1800000
Chr19	1830001	1840000
Chr19	2620001	2630000
Chr19	3100001	3110000
Chr19	3370001	3380000
Chr19	3420001	3430000
Chr19	3480001	3490000
Chr19	4100001	4110000
Chr19	4410001	4420000
Chr19	5310001	5320000
Chr19	5550001	5560000
Chr19	5560001	5570000
Chr19	5570001	5580000
Chr19	5600001	5610000
Chr19	5730001	5740000
Chr19	5900001	5910000
Chr19	5910001	5920000
Chr19	6160001	6170000
Chr19	6200001	6210000
Chr19	6640001	6650000
Chr19	6660001	6670000
Chr19	6760001	6770000
Chr19	6790001	6800000
Chr19	6840001	6850000
Chr19	6880001	6890000
Chr19	7050001	7060000
Chr19	7160001	7170000
Chr19	7350001	7360000
Chr19	7640001	7650000
Chr19	7700001	7710000
Chr19	7710001	7720000
Chr19	7720001	7730000
Chr19	7820001	7830000
Chr19	7860001	7870000
Chr19	7890001	7900000
Chr19	7960001	7970000
Chr19	7970001	7980000
Chr19	8240001	8250000
Chr19	8570001	8580000
Chr19	8970001	8980000
Chr19	9170001	9180000
Chr19	9190001	9200000
Chr19	9210001	9220000
Chr19	9220001	9230000
Chr19	9240001	9250000
Chr19	9270001	9280000
Chr19	10320001	10330000
Chr19	10350001	10360000
Chr19	10360001	10370000
Chr19	10380001	10390000
Chr19	12460001	12470000
Chr19	12470001	12480000
Chr19	12480001	12490000
Chr19	12490001	12500000
Chr19	12530001	12540000
Chr19	12580001	12590000
Chr19	12590001	12600000
Chr19	12710001	12720000
Chr19	13590001	13600000
Chr19	13690001	13700000
Chr19	13820001	13830000
Chr19	13830001	13840000
Chr19	13840001	13850000
Chr19	13900001	13910000
Chr19	13960001	13970000
Chr19	13970001	13980000
Chr19	13980001	13990000
Chr19	14020001	14030000
Chr19	14250001	14260000
Chr19	14390001	14400000
Chr19	14440001	14450000
Chr19	14480001	14490000
Chr19	14830001	14840000
Chr19	15920001	15930000
Chr19	15930001	15940000
